# Supplementary material for: Reducing In-Hospital and 60-Day Mortality in Critically Ill Patients after Surgery with Strict Nutritional Supplementation: A Prospective, Single-Labeled, Randomized Controlled Trial
Source: Nutrients. 2023 Nov 5;15(21):4684. doi: 10.3390/nu15214684 (PMC10648808; doi:10.3390/nu15214684)
Supplement: Supplementary file 1 [file nutrients-15-04684-s001.zip]

Archive with 1 entries (1 files):
- nutrients-2696047-supplementary.pdf
